# Supplementary material for: μ-Opioid Receptor-Mediated AT1R–TLR4 Crosstalk Promotes Microglial Activation to Modulate Blood Pressure Control in the Central Nervous System
Source: Antioxidants (Basel). 2021 Nov 8;10(11):1784. doi: 10.3390/antiox10111784 (PMC8615018; doi:10.3390/antiox10111784)
Supplement: Supplementary file 1 [file antioxidants-10-01784-s001.zip]

Archive with 1 entries (1 files):
- antioxidants-1347144-supplementary.pdf
